# Supplementary material for: The embryonic genes Dkk3, Hoxd8, Hoxd9 and Tbx1 identify muscle types in a diet-independent and fiber-type unrelated way
Source: BMC Genomics. 2010 Mar 15;11:176. doi: 10.1186/1471-2164-11-176 (PMC2847971; doi:10.1186/1471-2164-11-176)
Supplement: Additional file 1 — List of differentially expressed genes. Additional file 1 gives the differentially expressed genes in the gastrocnemius as compared to the quadriceps from 10 LFD mice. To find these differentially expressed genes we used the criteria of an average signal intensity > 20 over all arrays, a fold change > 1.3 and an FDR < 0.05. [file 1471-2164-11-176-S1.XLS]

## Sheet: Supplement1
Supplement 1: List of differentially expressed genes
				low fat
probe set	gene name	gene description	accession	fold	FDR
			(EntrezID)	change
15438_at	Hoxd9	homeo box D9	15438	7.69952	1.00546e-07
15430_at	Hoxd10	homeo box D10	15430	7.36283	6.07356e-08
15437_at	Hoxd8	homeo box D8	15437	4.77503	4.70755e-07
21952_at	Tnni1	troponin I, skeletal, slow 1	21952	4.45548	0.00463623
17906_at	Myl2	myosin, light polypeptide 2, regulatory, cardiac, slow	17906	3.88721	0.00407803
277898_at	9830102E05Rik	RIKEN cDNA 9830102E05 gene	277898	3.68879	0.00150371
19378_at	Aldh1a2	aldehyde dehydrogenase family 1, subfamily A2	19378	3.60539	0.000171603
21955_at	Tnnt1	troponin T1, skeletal, slow	21955	3.56116	0.0239845
140781_at	Myh7	myosin, heavy polypeptide 7, cardiac muscle, beta	140781	3.26207	0.03921
21924_at	Tnnc1	troponin C, cardiac/slow skeletal	21924	3.05136	0.0201042
13009_at	Csrp3	cysteine and glycine-rich protein 3	13009	2.83235	0.0082272
17528_at	Mpz	myelin protein zero	17528	2.81761	0.0180645
74843_at	Zmynd17	zinc finger, MYND domain containing 17	74843	2.78587	4.70755e-07
59006_at	Myoz2	myozenin 2	59006	2.77435	0.000662551
66425_at	Pcp4l1	Purkinje cell protein 4-like 1	66425	2.63287	0.000269604
17196_at	Mbp	myelin basic protein	17196	2.43947	0.000426217
112407_at	Egln3	EGL nine homolog 3 (C. elegans)	112407	2.35006	4.01051e-05
242702_at	Myom3	myomesin family, member 3	242702	2.29133	0.00109017
19153_at	Prx	periaxin	19153	2.26214	0.0016731
17896_at	Myl4	myosin, light polypeptide 4	17896	2.1855	0.0105949
11938_at	Atp2a2	ATPase, Ca++ transporting, cardiac muscle, slow twitch 2	11938	2.08693	0.0104688
75219_at	Dusp18	dual specificity phosphatase 18	75219	2.07955	0.00014274
71911_at	Bdh1	3-hydroxybutyrate dehydrogenase, type 1	71911	1.91686	0.00561972
68678_at	Smtnl1	smoothelin-like 1	68678	1.88525	7.12112e-05
14371_at	Fzd9	frizzled homolog 9 (Drosophila)	14371	1.80981	0.000170571
654812_at	Angptl7	angiopoietin-like 7	654812	1.79035	0.00545981
73230_at	Bmper	BMP-binding endothelial regulator	73230	1.78292	0.000644899
67220_at	Plekho1	pleckstrin homology domain containing, family O member 1	67220	1.75158	7.92519e-05
81879_at	Tcfcp2l1	transcription factor CP2-like 1	81879	1.70137	0.0158374
66350_at	Pla2g12a	phospholipase A2, group XIIA	66350	1.66177	0.000192165
20465_at	Sim2	single-minded homolog 2 (Drosophila)	20465	1.66	7.12112e-05
209224_at	Enox2	ecto-NOX disulfide-thiol exchanger 2	209224	1.65644	0.000553182
105348_at	Golm1	golgi membrane protein 1	105348	1.65612	0.00105458
18858_at	Pmp22	peripheral myelin protein	18858	1.62266	0.00740626
12350_at	Car3	carbonic anhydrase 3	12350	1.61809	0.000373266
56405_at	Dusp14	dual specificity phosphatase 14	56405	1.57045	0.03921
227696_at	Phyhd1	phytanoyl-CoA dioxygenase domain containing 1	227696	1.56175	0.00240011
67971_at	Tppp3	tubulin polymerization-promoting protein family member 3	67971	1.55985	0.000144954
75141_at	Rasd2	RASD family, member 2	75141	1.55936	0.0348688
19017_at	Ppargc1a	peroxisome proliferative activated receptor, gamma, coactivator 1 alpha	19017	1.55867	0.0490558
20498_at	Slc12a4	solute carrier family 12, member 4	20498	1.5471	0.00397641
26381_at	Esrrg	estrogen-related receptor gamma	26381	1.53762	0.0104687
320456_at	B330016D10Rik	RIKEN cDNA B330016D10 gene	320456	1.51022	0.00392549
59095_at	Fxyd6	FXYD domain-containing ion transport regulator 6	59095	1.5066	0.0106234
26557_at	Homer2	homer homolog 2 (Drosophila)	26557	1.5021	0.0472417
54132_at	Pdlim1	PDZ and LIM domain 1 (elfin)	54132	1.48625	0.0170791
14199_at	Fhl1	four and a half LIM domains 1	14199	1.47779	0.00074324
11750_at	Anxa7	annexin A7	11750	1.46914	0.000601968
12454_at	Ccnk	cyclin K	12454	1.46684	0.0183345
56615_at	Mgst1	microsomal glutathione S-transferase 1	56615	1.46437	0.000674983
15483_at	Hsd11b1	hydroxysteroid 11-beta dehydrogenase 1	15483	1.45725	0.00290728
20292_at	Ccl11	small chemokine (C-C motif) ligand 11	20292	1.44027	0.000607352
231532_at	Arhgap24	Rho GTPase activating protein 24	231532	1.43907	0.00738561
223739_at	5031439G07Rik	RIKEN cDNA 5031439G07 gene	223739	1.43386	0.00978765
21345_at	Tagln	transgelin	21345	1.42957	0.0156834
19659_at	Rbp1	retinol binding protein 1, cellular	19659	1.4276	0.0107311
93677_at	Lmod2	leiomodin 2 (cardiac)	93677	1.42211	0.039433
12580_at	Cdkn2c	cyclin-dependent kinase inhibitor 2C (p18, inhibits CDK4)	12580	1.42016	0.0193509
20719_at	Serpinb6a	serine (or cysteine) peptidase inhibitor, clade B, member 6a	20719	1.41527	0.000662502
13143_at	Dapk2	death-associated kinase 2	13143	1.39941	0.0190619
18738_at	Pitpna	phosphatidylinositol transfer protein, alpha	18738	1.39143	0.000336683
110542_at	Amhr2	anti-Mullerian hormone type 2 receptor	110542	1.39088	0.00471551
235132_at	Zbtb44	zinc finger and BTB domain containing 44	235132	1.38985	0.00994597
69156_at	Comtd1	catechol-O-methyltransferase domain containing 1	69156	1.38952	0.00440732
23828_at	Bves	blood vessel epicardial substance	23828	1.38188	0.00788748
21828_at	Thbs4	thrombospondin 4	21828	1.37375	0.000129044
269630_at	BC050254	cDNA sequence BC050254	269630	1.36694	0.0471074
80914_at	Uck2	uridine-cytidine kinase 2	80914	1.35962	0.0138674
23831_at	Car14	carbonic anhydrase 14	23831	1.35615	0.0340908
22320_at	Vamp8	vesicle-associated membrane protein 8	22320	1.35589	0.000237418
12409_at	Cbr2	carbonyl reductase 2	12409	1.34552	0.0402396
234729_at	Vac14	Vac14 homolog (S. cerevisiae)	234729	1.34143	0.0236278
68701_at	Dysfip1	dysferlin interacting protein 1	68701	1.33785	0.0268806
14164_at	Fgf1	fibroblast growth factor 1	14164	1.33752	0.0271024
20660_at	Sorl1	sortilin-related receptor, LDLR class A repeats-containing	20660	1.3352	0.00328643
11717_at	Ampd3	AMP deaminase 3	11717	1.33335	0.00407803
15284_at	Hlx	H2.0-like homeobox	15284	1.3322	0.0248304
12696_at	Cirbp	cold inducible RNA binding protein	12696	1.33146	0.0259469
17882_at	Myh2	myosin, heavy polypeptide 2, skeletal muscle, adult	17882	1.32822	0.03921
21956_at	Tnnt2	troponin T2, cardiac	21956	1.32479	0.00463623
80280_at	Cdk5rap3	CDK5 regulatory subunit associated protein 3	80280	1.32283	0.025401
20454_at	St3gal5	ST3 beta-galactoside alpha-2,3-sialyltransferase 5	20454	1.3214	0.0294389
78892_at	Crispld2	cysteine-rich secretory protein LCCL domain containing 2	78892	1.32122	0.0159227
114301_at	Palmd	palmdelphin	114301	1.3186	0.00040142
24056_at	Sh3bp5	SH3-domain binding protein 5 (BTK-associated)	24056	1.31511	0.039433
11472_at	Actn2	actinin alpha 2	11472	1.31086	0.00339501
11692_at	Gfer	growth factor, erv1 (S. cerevisiae)-like (augmenter of liver regeneration)	11692	1.31041	0.00561972
98496_at	5033414K04Rik	RIKEN cDNA 5033414K04 gene	98496	1.30955	0.0459302
216739_at	Acsl6	acyl-CoA synthetase long-chain family member 6	216739	1.30804	0.000261658
70025_at	Acot7	acyl-CoA thioesterase 7	70025	1.30252	0.00542772
71648_at	Optn	optineurin	71648	1.30165	0.00140016
11668_at	Aldh1a1	aldehyde dehydrogenase family 1, subfamily A1	11668	-1.30633	2.32073e-05
14628_at	Ostm1	osteopetrosis associated transmembrane protein 1	14628	-1.30646	0.0203401
73635_at	1700113I22Rik	RIKEN cDNA 1700113I22 gene	73635	-1.30992	0.000662502
225638_at	Alpk2	alpha-kinase 2	225638	-1.31286	0.00978765
19243_at	Ptp4a1	protein tyrosine phosphatase 4a1	19243	-1.31495	0.00978765
20444_at	St3gal2	ST3 beta-galactoside alpha-2,3-sialyltransferase 2	20444	-1.31606	0.0386617
140742_at	Sesn1	sestrin 1	140742	-1.32087	0.0107082
246048_at	Chodl	chondrolectin	246048	-1.32644	0.0236278
13171_at	Dbt	dihydrolipoamide branched chain transacylase E2	13171	-1.32794	0.0459302
70788_at	Klhl30	kelch-like 30 (Drosophila)	70788	-1.33617	0.00440732
328329_at	Mast4	microtubule associated serine/threonine kinase family member 4	328329	-1.33852	7.40075e-05
27081_at	Zfp275	zinc finger protein 275	27081	-1.34575	0.039433
67072_at	Cdc37l1	cell division cycle 37 homolog (S. cerevisiae)-like 1	67072	-1.34747	0.0196524
70620_at	Ube2v2	ubiquitin-conjugating enzyme E2 variant 2	70620	-1.35127	0.0365615
78785_at	Clip4	CAP-GLY domain containing linker protein family, member 4	78785	-1.35195	0.00463623
66959_at	Dusp26	dual specificity phosphatase 26 (putative)	66959	-1.36255	0.0305837
71660_at	Rarres2	retinoic acid receptor responder (tazarotene induced) 2	71660	-1.37551	0.00392549
53415_at	Htatip2	HIV-1 tat interactive protein 2, homolog (human)	53415	-1.38312	0.00130074
21838_at	Thy1	thymus cell antigen 1, theta	21838	-1.39338	0.039167
16373_at	Irx3	Iroquois related homeobox 3 (Drosophila)	16373	-1.39932	0.00360943
15505_at	Hsp110	heat shock protein 110	15505	-1.40585	0.0402396
21928_at	Tnfaip2	tumor necrosis factor, alpha-induced protein 2	21928	-1.41271	0.000827569
217371_at	Rab40b	Rab40b, member RAS oncogene family	217371	-1.41592	0.00134713
246293_at	Klhl8	kelch-like 8 (Drosophila)	246293	-1.42727	0.00401893
17151_at	Ccndbp1	cyclin D-type binding-protein 1	17151	-1.43655	0.00420066
16500_at	Kcnb1	potassium voltage gated channel, Shab-related subfamily, member 1	16500	-1.439	0.0333091
228785_at	Mylk2	myosin, light polypeptide kinase 2, skeletal muscle	228785	-1.44619	0.0115011
17475_at	Mpdz	multiple PDZ domain protein	17475	-1.44809	0.000309115
268390_at	Ahsa2	AHA1, activator of heat shock protein ATPase homolog 2 (yeast)	268390	-1.45585	0.0207649
12266_at	C3	complement component 3	12266	-1.48523	0.00978765
22041_at	Trf	transferrin	22041	-1.4867	0.0207649
269831_at	Tspan12	tetraspanin 12	269831	-1.49017	0.00139197
170706_at	Tmem37	transmembrane protein 37	170706	-1.50108	0.00242473
140483_at	Hnmt	histamine N-methyltransferase	140483	-1.50763	0.00952874
218820_at	Zfp503	zinc finger protein 503	218820	-1.51118	0.0419403
16159_at	Il12a	interleukin 12a	16159	-1.51273	0.032197
69671_at	Tmem52	transmembrane protein 52	69671	-1.52501	0.00134713
16019_at	Igh-6	immunoglobulin heavy chain 6 (heavy chain of IgM)	16019	-1.5283	0.022291
13209_at	Ddx6	DEAD (Asp-Glu-Ala-Asp) box polypeptide 6	13209	-1.54044	0.021866
216505_at	Pik3ip1	phosphoinositide-3-kinase interacting protein 1	216505	-1.55748	0.0077567
66733_at	Kcng4	potassium voltage-gated channel, subfamily G, member 4	66733	-1.56526	0.00194992
99738_at	Kcnc4	potassium voltage gated channel, Shaw-related subfamily, member 4	99738	-1.57046	0.00105458
109731_at	Maob	monoamine oxidase B	109731	-1.5713	0.000398627
11464_at	Actc1	actin, alpha, cardiac	11464	-1.58213	0.00952874
11433_at	Acp5	acid phosphatase 5, tartrate resistant	11433	-1.59805	0.0315826
13197_at	Gadd45a	growth arrest and DNA-damage-inducible 45 alpha	13197	-1.61467	0.000597945
11450_at	Adipoq	adiponectin, C1Q and collagen domain containing	11450	-1.61996	0.0225379
83436_at	Plekha2	pleckstrin homology domain-containing, family A (phosphoinositide binding specific) member 2	83436	-1.62536	0.000129044
12759_at	Clu	clusterin	12759	-1.64197	0.0055565
18741_at	Pitx2	paired-like homeodomain transcription factor 2	18741	-1.64391	0.000733927
399568_at	BC052040	cDNA sequence BC052040	399568	-1.67561	9.87276e-05
71207_at	Nudt4	nudix (nucleoside diphosphate linked moiety X)-type motif 4	71207	-1.67826	2.65256e-06
14778_at	Gpx3	glutathione peroxidase 3	14778	-1.68115	0.000644899
80892_at	Zfhx4	zinc finger homeodomain 4	80892	-1.70709	9.84176e-05
210321_at	BC048679	cDNA sequence BC048679	210321	-1.70744	0.0138508
57264_at	Retn	resistin	57264	-1.7113	0.0164971
214425_at	Cilp	cartilage intermediate layer protein, nucleotide pyrophosphohydrolase	214425	-1.71682	0.00105458
15425_at	Hoxc6	homeo box C6	15425	-1.72448	3.6507e-06
21835_at	Thrsp	thyroid hormone responsive SPOT14 homolog (Rattus)	21835	-1.74119	0.00978765
76933_at	Ifi27	interferon, alpha-inducible protein 27	76933	-1.74492	0.00573056
104158_at	Ces3	carboxylesterase 3	104158	-1.7697	0.00172373
20249_at	Scd1	stearoyl-Coenzyme A desaturase 1	20249	-1.78901	0.0183641
246747_at	BC054059	cDNA sequence BC054059	246747	-1.95761	0.0096235
12583_at	Cdo1	cysteine dioxygenase 1, cytosolic	12583	-2.44631	0.00406475
18616_at	Peg3	paternally expressed 3	18616	-2.49243	0.00545981
14311_at	Cidec	cell death-inducing DFFA-like effector c	14311	-2.57411	0.00905484
18534_at	Pck1	phosphoenolpyruvate carboxykinase 1, cytosolic	18534	-2.6152	0.0153014
53311_at	Mybph	myosin binding protein H	53311	-2.66201	0.00240011
69219_at	Ddah1	dimethylarginine dimethylaminohydrolase 1	69219	-2.91273	0.000142238
50781_at	Dkk3	dickkopf homolog 3 (Xenopus laevis)	50781	-5.40123	5.27249e-07
21380_at	Tbx1	T-box 1	21380	-7.26854	6.07356e-08
