# Supplementary material for: The embryonic genes Dkk3, Hoxd8, Hoxd9 and Tbx1 identify muscle types in a diet-independent and fiber-type unrelated way
Source: BMC Genomics. 2010 Mar 15;11:176. doi: 10.1186/1471-2164-11-176 (PMC2847971; doi:10.1186/1471-2164-11-176)
Supplement: Additional file 2 — Overview of qPCR analyses for 13 genes validating the microarray results. Additional file 2 gives an overview of the microarray signal intensity, relative expression (qPCR), normalized expression (qPCR) and corresponding fold changes of 13 genes. [file 1471-2164-11-176-S2.XLS]

## Sheet: Supplement2
	Overview of qPCR analyses for 13 genes validating the microarray results
	Affymetrix	Gene	entrez	microarray signal intensity				qPCR relative expression (dCT)				qPCR normalized expression (ddCT)
	Id	Symbol	gene	gastrocnemius	quadriceps	fold change	FDR	gastrocnemius	quadriceps	fold change	p value	gastrocnemius	quadriceps	fold change	p value
	50781_at	Dkk3	50781	18	98	-5.40123	5.27249e-07	0.318	0.598	-1.88	0.016	0.484	0.895	-1.84905	0.0106105
	15437_at	Hoxd8	15437	581	122	4.78	0	0.637	0.18	3.53	0	1.016	0.253	4.02	0
	15438_at	Hoxd9	15438	206	27	7.7	0	0.676	0.201	3.36	0	1.08	0.281	3.85	0
	17879_at	Myh1	17879	10106	10949	-1.08	0.282	0.385	0.411	-1.07	0.632	0.605	0.618	-1.02	0.825
	17882_at	Myh2	17882	13791	10383	1.33	0.03921	0.562	0.362	1.55	0.064	0.893	0.545	1.64	0.003
	17884_at	Myh4	17884	104	48	-1.11	0.531	0.581	0.614	-1.06	0.734	0.903	0.895	1.01	0.909
	17897_at	Myl3	17897	3850	1758	2.19	0.083	0.578	0.251	2.31	0.008	0.926	0.445	2.08	0.011
	19017_at	Ppargc1a	19017	277	178	1.56	0.0490558	0.576	0.394	1.46	0.065	0.908	0.589	1.54	0.009
	21924_at	Tnnc1	21924	158	483	3.05	0.008	0.445	0.127	3.5	0.001	0.212	0.712	3.35	0
	21952_at	Tnni1	21952	349	78	4.46	0.005	0.45	0.113	3.98	0	0.718	0.187	3.83	0
	21955_at	Tnnt1	21955	819	230	3.56	0.024	0.49	0.126	3.89	0.001	0.781	0.207	3.78	0
	140781_at	Myh7	140781	907	278	3.26	0.03921	0.238	0.272	-1.14	0.686	0.384	0.445	-1.16	0.584
	21380_at	Tbx1	21380	60	437	-7.26854	6.07356e-08	0.247	0.684	-2.77	0.001	0.373	1.042	-2.78936	0.000699825
