# Supplementary material for: The embryonic genes Dkk3, Hoxd8, Hoxd9 and Tbx1 identify muscle types in a diet-independent and fiber-type unrelated way
Source: BMC Genomics. 2010 Mar 15;11:176. doi: 10.1186/1471-2164-11-176 (PMC2847971; doi:10.1186/1471-2164-11-176)
Supplement: Additional file 3 — Differentially expressed genes, overrepresented GO classes (ErmineJ) and regulated gene sets (GSEA) between gastrocnemius and quadriceps in either LFD or HFD conditions. Additional file 3 gives an overview of the differentially expressed genes, overrepresented GO classes (ErmineJ) and regulated gene sets (GSEA) in the gastrocnemius as compared to the quadriceps in HFD and LFD conditions. [file 1471-2164-11-176-S3.XLS]

## Sheet: GSEA
				LFD			HFD
	Name	Source	Size	ES	NES	FDR	ES	NES	FDR
	UP-REGULATED PROCESSES
	Striated muscle contraction	Genmapp	41	0.6812	2.374	0	0.6851	2.37261	0
	Ribosome	Kegg	20	0.708283	2.05391	0.00452615
	DOWN-REGULATED PROCESSES
	Tissues, muscle, fat, bone and connective 2	Genmapp	47	-0.57429	-2.13629	0.00256911	-0.61209	-2.12625	0.00579056
	Cell cycle	Genmapp	85	-0.523045	-2.14127	0.00307589	-0.575627	-2.23787	0.0012
	CTCF first multivalent nuclear factor	Biocarta	17	-0.709704	-2.06935	0.00583922
	Valine, leucine and isoleucine degradation	Kegg	40	-0.593229	-2.15715	0.00615177
	Cell cycle G1 to S control reactome	Genmapp	69	-0.491232	-2.00524	0.012544	-0.521569	-1.96527	0.0180012
	Antigen processing and presentation	Kegg	51	-0.523257	-2.01106	0.0135244
	Mets affect on macrophage differentiation	Biocarta	16	-0.68736	-1.9738	0.0140286
	Amino acid metabolism	Genmapp	46	-0.52233	-1.94573	0.0161869	-0.550854	-1.88506	0.0309943
	Porphyrin and Chlorophyll metabolism	Kegg	19	-0.640797	-1.88041	0.0332571
	DNA replication reactome	Genmapp	40	-0.505971	-1.8577	0.0382892	-0.600507	-1.98538	0.0180772
	Histidine metabolism	Kegg	32				-0.616233	-1.97995	0.0168277
	Arginine and proline metabolism	Kegg	42				-0.592576	-2.03446	0.0170324
	Cell cycle	Kegg	101				-0.502262	-2.0088	0.0175534
	Phenylalanine metabolism	Kegg	23				-0.651917	-1.9403	0.0208782
	Cell cycle G2 M checkpoint	Biocarta	17				-0.68988	-1.91467	0.0245343
	Kit receptor netpath 6	Genmapp	63				-0.501921	-1.87352	0.0312215

## Sheet: ErmineJ
				LFD		HFD
	GO class	ID	N	RawScore	FDR	RawScore	FDR
	blood vessel remodeling	GO:0001974	15	1.99302	2.388e-10	2.38051	9.185e-11
	vitamin A metabolic process	GO:0006776	15	1.92337	9.95e-11	2.02213	4.776e-11
	behavioral interaction between organisms	GO:0051705	18	1.63279	0.0003893	1.38079	0.0005632
	fat-soluble vitamin metabolic process	GO:0006775	20	1.56647	0.0004165	1.64303	2.54e-11
	skeletal morphogenesis	GO:0048705	17	1.4099	0.0008141	1.75371	5.97e-10
	determination of bilateral symmetry	GO:0009855	31	1.30479	5.97e-11	1.66376	2.024e-11
	heart morphogenesis	GO:0003007	29	1.28449	8.529e-11	1.56712	3.317e-11
	neural crest cell differentiation	GO:0014033	31	1.28448	3.98e-10	1.75144	1.492e-10
	muscle contraction	GO:0006936	69	1.19198	1.492e-10	1.37648	6.284e-11
	regulation of muscle contraction	GO:0006937	25	1.19108	0.0007348	1.55381	1.658e-11
	camera-type eye development	GO:0043010	56	1.13721	7.024e-11	1.23739	2.777e-11
	determination of left/right symmetry	GO:0007368	30	1.13562	0.0008019	1.3043	2.488e-11
	mesenchymal cell differentiation	GO:0048762	38	1.12888	9.185e-11	1.51968	3.852e-11
	regulation of heart contraction	GO:0008016	34	1.12622	0.0003227	1.2363	1.194e-10
	heart contraction	GO:0060047	41	1.10948	1.085e-10	1.28068	5.191e-11
	mesoderm development	GO:0007498	44	1.06454	1.327e-10	0.887714	0.0006672
	eye development	GO:0001654	82	1.02741	7.462e-11	1.02718	2.843e-11
	eye morphogenesis	GO:0048592	37	1.01507	0.0006965	0.965124	0.0001895
	vitamin metabolic process	GO:0006766	56	1.01133	6.284e-11	1.1792	2.211e-11
	anterior/posterior pattern formation	GO:0009952	86	0.960017	4.592e-11	1.11169	1.474e-11
	Wnt receptor signaling pathway	GO:0016055	107	0.937539	4.975e-11
	hormone metabolic process	GO:0042445	71	0.924703	0.0001706	1.11613	1.531e-11
	tissue remodeling	GO:0048771	104	0.924526	1.706e-10	1.16954	6.633e-11
	cellular metal ion homeostasis	GO:0006875	57	0.921382	0.0002985	0.96893	2.653e-11
	skeletal muscle development	GO:0048637	61	0.918211	7.96e-11	1.21352	3.062e-11
	humoral immune response	GO:0006959	52	0.918202	0.0007463	0.851836	0.0004744
	striated muscle development	GO:0007519	103	0.911363	1.194e-10	1.20905	5.427e-11
	metal ion homeostasis	GO:0055065	58	0.909922	0.000199	0.968384	3.618e-11
	lung development	GO:0030324	59	0.894315	0.000407	1.16017	2.341e-11
	transmembrane receptor protein serine/threonine kinase signaling pathway	GO:0007178	67	0.890719	0.0001926	0.9402	2.714e-11
	amino acid derivative metabolic process	GO:0006575	70	0.884558	5.686e-11	0.877328	1.99e-11
	respiratory tube development	GO:0030323	60	0.881171	0.0004776	1.14438	3.411e-11
	integrin-mediated signaling pathway	GO:0007229	74	0.875908	0.0002912	0.827931	2.296e-11
	cell maturation	GO:0048469	66	0.873461	0.0004682	0.995496	2.912e-11
	phosphate transport	GO:0006817	61	0.861217	0.0002843	0.829822	0.0001116
	calcium ion homeostasis	GO:0055074	53	0.857686	0.0007581	0.944426	6.784e-05
	negative regulation of progression through cell cycle	GO:0045786	101	0.854538	5.191e-11	0.879679	1.706e-11
	gland development	GO:0048732	63	0.850645	0.0006851	0.874094	6.489e-05
	nitrogen compound biosynthetic process	GO:0044271	61	0.840888	0.000398	0.793314	0.0002615
	cellular cation homeostasis	GO:0030003	87	0.837235	1.99e-10	0.943193	7.96e-11
	developmental maturation	GO:0021700	79	0.835621	0.0002211	1.00399	9.95e-11
	dephosphorylation	GO:0016311	105	0.833565	5.97e-10	0.933282	1.706e-10
	cation homeostasis	GO:0055080	88	0.830638	0.0002132	0.943126	4.592e-11
	cellular chemical homeostasis	GO:0055082	90	0.821202	5.427e-11	0.930669	1.957e-11
	protein amino acid dephosphorylation	GO:0006470	93	0.815471	6.633e-11	0.937176	2.388e-11
	positive regulation of immune response	GO:0050778	75	0.812367	0.0003317	0.889648	1.327e-10
	positive regulation of multicellular organismal process	GO:0051240	94	0.808001	0.0001756	0.91334	1.809e-11
	circulation	GO:0008015	84	0.80649	0.0005427	0.898628	3.731e-11
	regulation of immune response	GO:0050776	88	0.801355	0.0001866	0.885493	2.171e-11
	positive regulation of immune system process	GO:0002684	77	0.798893	0.0004592	0.87147	2.596e-11
	ion homeostasis	GO:0050801	103	0.79021	2.985e-10	0.915738	1.085e-10
	regulation of immune system process	GO:0002682	90	0.790072	0.0002059	0.870033	4.264e-11
	ossification	GO:0001503	80	0.789589	0.0004506	1.01678	1.782e-11
	cell fate commitment	GO:0045165	94	0.784313	0.0004422	0.939026	1.592e-11
	di-, tri-valent inorganic cation transport	GO:0015674	112	0.780589	1.194e-09	0.697408	3.98e-10
	biomineral formation	GO:0031214	81	0.780162	0.0007205	1.01245	5.97e-11
	bone remodeling	GO:0046849	89	0.775472	0.0003811	0.984973	1.837e-11
	regulation of cell size	GO:0008361	91	0.773273	4.776e-11	0.763199	1.511e-11
	cellular di-, tri-valent inorganic cation homeostasis	GO:0030005	81	0.772117	0.0007083	0.867528	2.985e-11
	extracellular structure organization and biogenesis	GO:0043062	85	0.772009	0.0006284	0.926535	2.437e-11
	negative regulation of signal transduction	GO:0009968	81	0.769741	0.000674	0.80974	1.866e-11
	regulation of growth	GO:0040008	117	0.766603	0.0001809	0.869577	2.095e-11
	calcium ion transport	GO:0006816	85	0.746826	0.0008779	0.824143	1.682e-11
	morphogenesis of an epithelium	GO:0002009	103	0.734636	0.0004873	0.903986	3.98e-11
	immune effector process	GO:0002252	106	0.732995	0.0006396	0.780953	7.462e-11
	regulation of kinase activity	GO:0043549	120	0.720877	0.0003142	0.659947	0.0002634
	regulation of protein kinase activity	GO:0045859	115	0.719912	0.0003731	0.664702	0.0001057
	regulation of transferase activity	GO:0051338	121	0.715403	0.0003062	0.654525	0.0002261
	retinoic acid metabolic process	GO:0042573	8			2.7705	0.0005933
	embryonic forelimb morphogenesis	GO:0035115	10			2.63935	0.000188
	cardiac inotropy	GO:0002026	10			2.59918	0.0002296
	embryonic skeletal morphogenesis	GO:0048704	9			2.42844	0.0001106
	thyroid gland development	GO:0030878	9			2.40371	0.0001076
	forelimb morphogenesis	GO:0035136	12			2.22372	5.911e-05
	embryonic skeletal development	GO:0048706	12			1.99819	0.0002244
	proximal/distal pattern formation	GO:0009954	9			1.95571	0.0006188
	thymus development	GO:0048538	11			1.93378	0.0002653
	camera-type eye morphogenesis	GO:0048593	14			1.67918	0.000529
	neural crest cell migration	GO:0001755	23			1.60448	6.419e-05
	striated muscle cell development	GO:0055002	13			1.52011	0.0007123
	striated muscle contraction	GO:0006941	30			1.49563	1.99e-10
	myelination	GO:0042552	24			1.46616	7.193e-05
	induction	GO:0031128	13			1.44789	0.0009112
	axon ensheathment	GO:0008366	26			1.37215	6.942e-05
	intracellular receptor-mediated signaling pathway	GO:0030522	18			1.36876	0.0006595
	osteoblast differentiation	GO:0001649	21			1.35812	0.0001126
	actomyosin structure organization and biogenesis	GO:0031032	17			1.35548	0.0004943
	cell fate specification	GO:0001708	22			1.30723	0.0001866
	bone mineralization	GO:0030282	20			1.29372	0.0007787
	regulation of action potential	GO:0001508	30			1.27124	2.059e-11
	somitogenesis	GO:0001756	28			1.25077	6.862e-05
	regulation of lipid metabolic process	GO:0019216	19			1.22559	0.000783
	regulation of Wnt receptor signaling pathway	GO:0030111	19			1.21623	0.0007873
	hindbrain development	GO:0030902	32			1.216	6.708e-05
	positive regulation of T cell proliferation	GO:0042102	23			1.1904	0.0005007
	antigen processing and presentation of peptide antigen	GO:0048002	25			1.17121	0.0001941
	antigen processing and presentation	GO:0019882	38			1.15611	1.571e-11
	positive regulation of transport	GO:0051050	29			1.14131	6.284e-05
	negative regulation of multicellular organismal process	GO:0051241	27			1.13115	0.0003006
	hormone biosynthetic process	GO:0042446	32			1.1139	0.0001531
	positive regulation of T cell activation	GO:0050870	37			1.10606	4.422e-11
	myoblast differentiation	GO:0045445	31			1.0843	0.0002279
	segmentation	GO:0035282	36			1.07438	0.0001171
	positive regulation of lymphocyte activation	GO:0051251	51			1.06532	8.529e-11
	positive regulation of mononuclear cell proliferation	GO:0032946	32			1.06066	0.0004975
	skeletal muscle fiber development	GO:0048741	53			1.05612	2.132e-11
	cell cycle arrest	GO:0007050	38			1.02069	6.03e-05
	oxidoreduction coenzyme metabolic process	GO:0006733	29			1.01947	0.0006151
	regulation of endocytosis	GO:0030100	29			1.01726	0.0006041
	cartilage development	GO:0051216	34			1.01662	0.000334
	morphogenesis of embryonic epithelium	GO:0016331	54			1.00174	1.895e-11
	immune response-activating cell surface receptor signaling pathway	GO:0002429	29			0.98544	0.0008301
	steroid biosynthetic process	GO:0006694	61			0.978294	3.512e-11
	transforming growth factor beta receptor signaling pathway	GO:0007179	39			0.973006	0.0001159
	T cell proliferation	GO:0042098	49			0.958512	1.492e-11
	water-soluble vitamin metabolic process	GO:0006767	35			0.946546	0.0006823
	cellular calcium ion homeostasis	GO:0006874	52			0.944563	6.219e-05
	chromosome segregation	GO:0007059	44			0.942418	0.0001571
	regulation of T cell proliferation	GO:0042129	35			0.941859	0.0006862
	two-component signal transduction system (phosphorelay)	GO:0000160	33			0.939217	0.0007628
	synapse organization and biogenesis	GO:0050808	36			0.93066	0.0008024
	regulation of transport	GO:0051049	74			0.924958	1.73e-11
	endocrine system development	GO:0035270	44			0.920786	0.000368
	inner ear morphogenesis	GO:0042472	45			0.919732	0.0001544
	myeloid cell differentiation	GO:0030099	79			0.915558	1.756e-11
	activation of immune response	GO:0002253	65			0.914819	3.142e-11
	actin filament organization	GO:0007015	37			0.913894	0.0006077
	extracellular matrix organization and biogenesis	GO:0030198	50			0.91314	6.351e-05
	muscle cell differentiation	GO:0042692	57			0.912542	0.0001137
	regulation of cell activation	GO:0050865	71			0.910417	2.388e-10
	inner ear development	GO:0048839	57			0.908706	0.0001095
	lymphocyte proliferation	GO:0046651	65			0.907943	4.117e-11
	carbohydrate transport	GO:0008643	45			0.904037	0.0001518
	regulation of amino acid metabolic process	GO:0006521	39			0.901227	0.000504
	sensory perception of sound	GO:0007605	59			0.89616	5.686e-11
	regulation of T cell activation	GO:0050863	54			0.891527	0.0001557
	regulation of lymphocyte activation	GO:0051249	69			0.890468	1.926e-11
	sensory perception of mechanical stimulus	GO:0050954	60			0.888538	0.0001468
	regulation of mononuclear cell proliferation	GO:0032944	45			0.8877	0.000148
	ear morphogenesis	GO:0042471	49			0.881249	0.0001505
	ear development	GO:0043583	61			0.878516	7.28e-05
	developmental growth	GO:0048589	39			0.878322	0.0006557
	di-, tri-valent inorganic cation homeostasis	GO:0055066	82			0.868378	2.985e-10
	energy derivation by oxidation of organic compounds	GO:0015980	61			0.853175	0.0001148
	carbohydrate biosynthetic process	GO:0016051	68			0.848918	7.107e-05
	glucose metabolic process	GO:0006006	80			0.846434	6.092e-05
	heterocycle metabolic process	GO:0046483	61			0.846089	0.0001066
	hexose metabolic process	GO:0019318	111			0.843075	3.227e-11
	regulation of phosphorylation	GO:0042325	43			0.838078	0.0007671
	monosaccharide metabolic process	GO:0005996	113			0.83163	1.194e-09
	sodium ion transport	GO:0006814	94			0.831564	1.614e-11
	steroid metabolic process	GO:0008202	122			0.825878	1.636e-11
	embryonic limb morphogenesis	GO:0030326	54			0.797977	0.0006226
	peptidyl-amino acid modification	GO:0018193	84			0.797887	5.97e-05
	cytoskeleton-dependent intracellular transport	GO:0030705	85			0.792793	1.551e-11
	cellular carbohydrate catabolic process	GO:0044275	54			0.792192	0.0006114
	T cell activation	GO:0042110	105			0.788139	7.024e-11
	regulation of cell motility	GO:0051270	57			0.787053	0.0008844
	limb morphogenesis	GO:0035108	58			0.784268	0.000995
	regulation of cell growth	GO:0001558	63			0.781965	0.0005597
	lymphocyte differentiation	GO:0030098	81			0.781844	6.56e-05
	taxis	GO:0042330	92			0.77944	7.024e-05
	negative regulation of cell differentiation	GO:0045596	68			0.779074	0.0003706
	one-carbon compound metabolic process	GO:0006730	69			0.778073	0.0003731
	wound healing	GO:0042060	72			0.7769	6.155e-05
	carbohydrate catabolic process	GO:0016052	58			0.771471	0.0009898
	microtubule-based movement	GO:0007018	73			0.770484	0.0001493
	cell growth	GO:0016049	79			0.766187	0.000191
	leukocyte differentiation	GO:0002521	113			0.765204	2.253e-11
	anti-apoptosis	GO:0006916	74			0.761296	0.0003363
	acute inflammatory response	GO:0002526	67			0.758787	0.0004713
	immunoglobulin mediated immune response	GO:0016064	61			0.757448	0.0006265
	innate immune response	GO:0045087	60			0.756816	0.0007916
	locomotion	GO:0040011	67			0.754873	0.0004682
	nuclear transport	GO:0051169	86			0.744708	0.0003028
	regulation of Ras protein signal transduction	GO:0046578	83			0.74403	0.0001085
	lymphocyte mediated immunity	GO:0002449	74			0.740026	0.0006633
	leukocyte mediated immunity	GO:0002443	80			0.739692	0.0004378
	B cell activation	GO:0042113	77			0.731271	0.0001926
	protein amino acid glycosylation	GO:0006486	70			0.726979	0.000969
	lipid catabolic process	GO:0016042	80			0.716523	0.0008068
	negative regulation of developmental process	GO:0051093	84			0.716316	0.0007379
	adaptive immune response	GO:0002250	77			0.715564	0.0007083
	regulation of small GTPase mediated signal transduction	GO:0051056	100			0.714647	0.0002673
	phospholipid metabolic process	GO:0006644	95			0.714304	6.633e-05
	protein complex assembly	GO:0006461	106			0.706093	4.975e-11
	epidermis development	GO:0008544	82			0.695481	0.0008256
	glycoprotein metabolic process	GO:0009100	87			0.695067	0.0004407
	forebrain development	GO:0030900	90			0.691143	0.0004034
	negative regulation of cell proliferation	GO:0008285	101			0.686505	0.0002985
	induction of programmed cell death	GO:0012502	112			0.682525	0.0004061
	regulation of cellular biosynthetic process	GO:0031326	124			0.660528	0.0002964
	response to other organism	GO:0051707	93			0.655718	0.0006359
	negative regulation of transcription from RNA polymerase II promoter	GO:0000122	125			0.653609	0.0001851

## Sheet: differentially expressed genes
	Differentially expressed genes in the gastrocnemius as compared to the quadriceps in LFD and HFD conditions
	in red	average array signal intensity < 20:
	in blue	FDR > 0.05 or fold change < 1.3:
		direction in HFD is different from LFD:
	128 genes are overlapping between the LFD comparison and the HFD comparison
					low fat		high fat
				accession	fold		fold
	probe set	gene name	gene description	(EntrezID)	change	FDR	change	FDR
	15438_at	Hoxd9	homeo box D9	15438	7.69952	1.00546e-07	9.47366	1.24748e-12
	15430_at	Hoxd10	homeo box D10	15430	7.36283	6.07356e-08	6.27	0
	15437_at	Hoxd8	homeo box D8	15437	4.77503	4.70755e-07	4.99898	2.60663e-13
	21952_at	Tnni1	troponin I, skeletal, slow 1	21952	4.45548	0.00463623	5.28313	0.00134156
	17906_at	Myl2	myosin, light polypeptide 2, regulatory, cardiac, slow	17906	3.88721	0.00407803	5.3214	0.00133425
	277898_at	9830102E05Rik	RIKEN cDNA 9830102E05 gene	277898	3.68879	0.00150371	3.28783	1.31831e-05
	19378_at	Aldh1a2	aldehyde dehydrogenase family 1, subfamily A2	19378	3.60539	0.000171603	5.14502	7.45862e-10
	21955_at	Tnnt1	troponin T1, skeletal, slow	21955	3.56116	0.0239845	4.48658	0.0042402
	140781_at	Myh7	myosin, heavy polypeptide 7, cardiac muscle, beta	140781	3.26207	0.03921	4.4633	0.00943713
	21924_at	Tnnc1	troponin C, cardiac/slow skeletal	21924	3.05136	0.0201042	3.84667	0.0036463
	13009_at	Csrp3	cysteine and glycine-rich protein 3	13009	2.83235	0.0082272	3.75385	0.000235887
	17528_at	Mpz	myelin protein zero	17528	2.81761	0.0180645	2.9856	0.000626761
	74843_at	Zmynd17	zinc finger, MYND domain containing 17	74843	2.78587	4.70755e-07	3.33029	6.65661e-14
	59006_at	Myoz2	myozenin 2	59006	2.77435	0.000662551	3.48469	0.000274466
	66425_at	Pcp4l1	Purkinje cell protein 4-like 1	66425	2.63287	0.000269604	2.76757	2.72012e-05
	17196_at	Mbp	myelin basic protein	17196	2.43947	0.000426217	2.65774	2.55636e-06
	112407_at	Egln3	EGL nine homolog 3 (C. elegans)	112407	2.35006	4.01051e-05	2.73345	5.32117e-05
	242702_at	Myom3	myomesin family, member 3	242702	2.29133	0.00109017	3.44805	5.63301e-06
	19153_at	Prx	periaxin	19153	2.26214	0.0016731	2.3542	1.9589e-05
	17896_at	Myl4	myosin, light polypeptide 4	17896	2.1855	0.0105949	2.08407	0.00120228
	11938_at	Atp2a2	ATPase, Ca++ transporting, cardiac muscle, slow twitch 2	11938	2.08693	0.0104688	2.17533	0.00423627
	75219_at	Dusp18	dual specificity phosphatase 18	75219	2.07955	0.00014274	2.60425	6.5807e-07
	71911_at	Bdh1	3-hydroxybutyrate dehydrogenase, type 1	71911	1.91686	0.00561972	2.27182	0.0103248
	68678_at	Smtnl1	smoothelin-like 1	68678	1.88525	7.12112e-05	2.00957	9.5491e-06
	14371_at	Fzd9	frizzled homolog 9 (Drosophila)	14371	1.80981	0.000170571	1.63341	0.00160115
	654812_at	Angptl7	angiopoietin-like 7	654812	1.79035	0.00545981	1.6	0.105
	73230_at	Bmper	BMP-binding endothelial regulator	73230	1.78292	0.000644899	1.91592	5.5275e-05
	67220_at	Plekho1	pleckstrin homology domain containing, family O member 1	67220	1.75158	7.92519e-05	1.45968	0.00355862
	81879_at	Tcfcp2l1	transcription factor CP2-like 1	81879	1.70137	0.0158374	1.66959	0.0030101
	66350_at	Pla2g12a	phospholipase A2, group XIIA	66350	1.66177	0.000192165	1.90035	0.000832162
	20465_at	Sim2	single-minded homolog 2 (Drosophila)	20465	1.66	7.12112e-05	1.59005	0.000121149
	209224_at	Enox2	ecto-NOX disulfide-thiol exchanger 2	209224	1.65644	0.000553182	1.78686	5.70271e-05
	105348_at	Golm1	golgi membrane protein 1	105348	1.65612	0.00105458	1.55479	9.27564e-06
	18858_at	Pmp22	peripheral myelin protein	18858	1.62266	0.00740626	1.69293	0.00178991
	12350_at	Car3	carbonic anhydrase 3	12350	1.61809	0.000373266	1.65162	1.41106e-06
	56405_at	Dusp14	dual specificity phosphatase 14	56405	1.57045	0.03921	1.7571	8.82617e-05
	227696_at	Phyhd1	phytanoyl-CoA dioxygenase domain containing 1	227696	1.56175	0.00240011	1.70891	0.0168317
	67971_at	Tppp3	tubulin polymerization-promoting protein family member 3	67971	1.55985	0.000144954	1.33036	0.000878392
	75141_at	Rasd2	RASD family, member 2	75141	1.55936	0.0348688	1.40634	0.0135836
	19017_at	Ppargc1a	peroxisome proliferative activated receptor, gamma, coactivator 1 alpha	19017	1.55867	0.0490558	1.94146	0.00157589
	20498_at	Slc12a4	solute carrier family 12, member 4	20498	1.5471	0.00397641	1.46755	0.0157364
	26381_at	Esrrg	estrogen-related receptor gamma	26381	1.53762	0.0104687	1.71847	0.000991922
	320456_at	B330016D10Rik	RIKEN cDNA B330016D10 gene	320456	1.51022	0.00392549	1.2	0.328
	59095_at	Fxyd6	FXYD domain-containing ion transport regulator 6	59095	1.5066	0.0106234	1.80986	0.000312163
	26557_at	Homer2	homer homolog 2 (Drosophila)	26557	1.5021	0.0472417	1.80741	0.000173835
	54132_at	Pdlim1	PDZ and LIM domain 1 (elfin)	54132	1.48625	0.0170791	1.91304	0.000852932
	14199_at	Fhl1	four and a half LIM domains 1	14199	1.47779	0.00074324	1.56392	2.84278e-05
	11750_at	Anxa7	annexin A7	11750	1.46914	0.000601968	1.4902	8.66413e-08
	12454_at	Ccnk	cyclin K	12454	1.46684	0.0183345	1.11	0.474
	56615_at	Mgst1	microsomal glutathione S-transferase 1	56615	1.46437	0.000674983	1.42367	0.00418781
	15483_at	Hsd11b1	hydroxysteroid 11-beta dehydrogenase 1	15483	1.45725	0.00290728	1.54484	0.000258297
	20292_at	Ccl11	small chemokine (C-C motif) ligand 11	20292	1.44027	0.000607352	1.56295	1.31831e-05
	231532_at	Arhgap24	Rho GTPase activating protein 24	231532	1.43907	0.00738561	1.93587	5.49014e-06
	223739_at	5031439G07Rik	RIKEN cDNA 5031439G07 gene	223739	1.43386	0.00978765	1.4216	0.00151689
	21345_at	Tagln	transgelin	21345	1.42957	0.0156834	1.42374	0.0110139
	19659_at	Rbp1	retinol binding protein 1, cellular	19659	1.4276	0.0107311	-1.03	0.792
	93677_at	Lmod2	leiomodin 2 (cardiac)	93677	1.42211	0.039433	1.65716	0.00307022
	12580_at	Cdkn2c	cyclin-dependent kinase inhibitor 2C (p18, inhibits CDK4)	12580	1.42016	0.0193509	1.28	0.014
	20719_at	Serpinb6a	serine (or cysteine) peptidase inhibitor, clade B, member 6a	20719	1.41527	0.000662502	1.47963	4.3465e-06
	13143_at	Dapk2	death-associated kinase 2	13143	1.39941	0.0190619	1.15	0.425
	18738_at	Pitpna	phosphatidylinositol transfer protein, alpha	18738	1.39143	0.000336683	1.40591	2.05736e-06
	110542_at	Amhr2	anti-Mullerian hormone type 2 receptor	110542	1.39088	0.00471551	1.41068	0.00359459
	235132_at	Zbtb44	zinc finger and BTB domain containing 44	235132	1.38985	0.00994597	1.3333	0.00307022
	69156_at	Comtd1	catechol-O-methyltransferase domain containing 1	69156	1.38952	0.00440732	1.34	0.055
	23828_at	Bves	blood vessel epicardial substance	23828	1.38188	0.00788748	1.41861	4.17864e-05
	21828_at	Thbs4	thrombospondin 4	21828	1.37375	0.000129044	1.38316	0.000832162
	269630_at	BC050254	cDNA sequence BC050254	269630	1.36694	0.0471074	1.35175	0.0247406
	80914_at	Uck2	uridine-cytidine kinase 2	80914	1.35962	0.0138674	1.31496	0.0244376
	23831_at	Car14	carbonic anhydrase 14	23831	1.35615	0.0340908	1.45425	0.0033618
	22320_at	Vamp8	vesicle-associated membrane protein 8	22320	1.35589	0.000237418	1.30532	0.000626761
	12409_at	Cbr2	carbonyl reductase 2	12409	1.34552	0.0402396	1.50169	0.000211306
	234729_at	Vac14	Vac14 homolog (S. cerevisiae)	234729	1.34143	0.0236278	1.25	0.044
	68701_at	Dysfip1	dysferlin interacting protein 1	68701	1.33785	0.0268806	1.48562	0.000781812
	14164_at	Fgf1	fibroblast growth factor 1	14164	1.33752	0.0271024	1.52648	0.000781812
	20660_at	Sorl1	sortilin-related receptor, LDLR class A repeats-containing	20660	1.3352	0.00328643	1.33556	0.000487715
	11717_at	Ampd3	AMP deaminase 3	11717	1.33335	0.00407803	1.42214	0.0013451
	15284_at	Hlx	H2.0-like homeobox	15284	1.3322	0.0248304	1.18	0.337
	12696_at	Cirbp	cold inducible RNA binding protein	12696	1.33146	0.0259469	1.35149	0.0130518
	17882_at	Myh2	myosin, heavy polypeptide 2, skeletal muscle, adult	17882	1.32822	0.03921	1.37593	0.00570089
	21956_at	Tnnt2	troponin T2, cardiac	21956	1.32479	0.00463623	1.36	0.102
	80280_at	Cdk5rap3	CDK5 regulatory subunit associated protein 3	80280	1.32283	0.025401	1.07	0.655
	20454_at	St3gal5	ST3 beta-galactoside alpha-2,3-sialyltransferase 5	20454	1.3214	0.0294389	1.62135	2.82346e-05
	78892_at	Crispld2	cysteine-rich secretory protein LCCL domain containing 2	78892	1.32122	0.0159227	1.28	0.041
	114301_at	Palmd	palmdelphin	114301	1.3186	0.00040142	1.33772	0.00196368
	24056_at	Sh3bp5	SH3-domain binding protein 5 (BTK-associated)	24056	1.31511	0.039433	1.40141	0.00235764
	11472_at	Actn2	actinin alpha 2	11472	1.31086	0.00339501	1.39592	0.00296035
	11692_at	Gfer	growth factor, erv1 (S. cerevisiae)-like (augmenter of liver regeneration)	11692	1.31041	0.00561972	1.28	0
	98496_at	5033414K04Rik	RIKEN cDNA 5033414K04 gene	98496	1.30955	0.0459302	1.29	0.205
	216739_at	Acsl6	acyl-CoA synthetase long-chain family member 6	216739	1.30804	0.000261658	1.3124	0.00110548
	70025_at	Acot7	acyl-CoA thioesterase 7	70025	1.30252	0.00542772	1.36507	0.000155815
	71648_at	Optn	optineurin	71648	1.30165	0.00140016	1.40154	9.47038e-07
	11668_at	Aldh1a1	aldehyde dehydrogenase family 1, subfamily A1	11668	-1.30633	2.32073e-05	-1.37364	2.94425e-06
	14628_at	Ostm1	osteopetrosis associated transmembrane protein 1	14628	-1.30646	0.0203401	-1.3	0
	73635_at	1700113I22Rik	RIKEN cDNA 1700113I22 gene	73635	-1.30992	0.000662502	-1.30074	0.000556154
	225638_at	Alpk2	alpha-kinase 2	225638	-1.31286	0.00978765	-1.33597	0.0243809
	19243_at	Ptp4a1	protein tyrosine phosphatase 4a1	19243	-1.31495	0.00978765	-1.22	0.028
	20444_at	St3gal2	ST3 beta-galactoside alpha-2,3-sialyltransferase 2	20444	-1.31606	0.0386617	-1.3	0.068
	140742_at	Sesn1	sestrin 1	140742	-1.32087	0.0107082	-1.34757	0.0331015
	246048_at	Chodl	chondrolectin	246048	-1.32644	0.0236278	-1.24	0.499
	13171_at	Dbt	dihydrolipoamide branched chain transacylase E2	13171	-1.32794	0.0459302	-1.11	0.466
	70788_at	Klhl30	kelch-like 30 (Drosophila)	70788	-1.33617	0.00440732	-1.33329	1.94412e-05
	328329_at	Mast4	microtubule associated serine/threonine kinase family member 4	328329	-1.33852	7.40075e-05	-1.3	0.16
	27081_at	Zfp275	zinc finger protein 275	27081	-1.34575	0.039433	-1.39225	0.00558318
	67072_at	Cdc37l1	cell division cycle 37 homolog (S. cerevisiae)-like 1	67072	-1.34747	0.0196524	-1.29	0.049
	70620_at	Ube2v2	ubiquitin-conjugating enzyme E2 variant 2	70620	-1.35127	0.0365615	-1.36455	0.000945426
	78785_at	Clip4	CAP-GLY domain containing linker protein family, member 4	78785	-1.35195	0.00463623	-1.29	0.001
	66959_at	Dusp26	dual specificity phosphatase 26 (putative)	66959	-1.36255	0.0305837	-1.34846	0.0283218
	71660_at	Rarres2	retinoic acid receptor responder (tazarotene induced) 2	71660	-1.37551	0.00392549	-1.64575	0.00366121
	53415_at	Htatip2	HIV-1 tat interactive protein 2, homolog (human)	53415	-1.38312	0.00130074	-1.59933	0.00987434
	21838_at	Thy1	thymus cell antigen 1, theta	21838	-1.39338	0.039167	-1.52457	0.0054193
	16373_at	Irx3	Iroquois related homeobox 3 (Drosophila)	16373	-1.39932	0.00360943	-1.42253	8.34591e-05
	15505_at	Hsp110	heat shock protein 110	15505	-1.40585	0.0402396	-1.37464	0.0236871
	21928_at	Tnfaip2	tumor necrosis factor, alpha-induced protein 2	21928	-1.41271	0.000827569	-1.64161	4.71836e-06
	217371_at	Rab40b	Rab40b, member RAS oncogene family	217371	-1.41592	0.00134713	-1.43192	0.00154063
	246293_at	Klhl8	kelch-like 8 (Drosophila)	246293	-1.42727	0.00401893	-1.38697	0.0347444
	17151_at	Ccndbp1	cyclin D-type binding-protein 1	17151	-1.43655	0.00420066	-1.53714	7.00748e-06
	16500_at	Kcnb1	potassium voltage gated channel, Shab-related subfamily, member 1	16500	-1.439	0.0333091	-1.33	0.077
	228785_at	Mylk2	myosin, light polypeptide kinase 2, skeletal muscle	228785	-1.44619	0.0115011	-1.32	0.145
	17475_at	Mpdz	multiple PDZ domain protein	17475	-1.44809	0.000309115	-1.30919	0.0167347
	268390_at	Ahsa2	AHA1, activator of heat shock protein ATPase homolog 2 (yeast)	268390	-1.45585	0.0207649	-1.59671	0.0091207
	12266_at	C3	complement component 3	12266	-1.48523	0.00978765	-1.63503	0.00105301
	22041_at	Trf	transferrin	22041	-1.4867	0.0207649	-1.65	0.065
	269831_at	Tspan12	tetraspanin 12	269831	-1.49017	0.00139197	-1.63891	1.31831e-05
	170706_at	Tmem37	transmembrane protein 37	170706	-1.50108	0.00242473	-1.40507	0.0340377
	140483_at	Hnmt	histamine N-methyltransferase	140483	-1.50763	0.00952874	-1.64947	0.000807622
	218820_at	Zfp503	zinc finger protein 503	218820	-1.51118	0.0419403	-1.59315	0.00944407
	16159_at	Il12a	interleukin 12a	16159	-1.51273	0.032197	-2.13649	1.7227e-06
	69671_at	Tmem52	transmembrane protein 52	69671	-1.52501	0.00134713	-1.48709	0.000626761
	16019_at	Igh-6	immunoglobulin heavy chain 6 (heavy chain of IgM)	16019	-1.5283	0.022291	-1.64907	0.0042402
	13209_at	Ddx6	DEAD (Asp-Glu-Ala-Asp) box polypeptide 6	13209	-1.54044	0.021866	-1.05	0.757
	216505_at	Pik3ip1	phosphoinositide-3-kinase interacting protein 1	216505	-1.55748	0.0077567	-1.41	0.075
	66733_at	Kcng4	potassium voltage-gated channel, subfamily G, member 4	66733	-1.56526	0.00194992	-1.61293	0.000110318
	99738_at	Kcnc4	potassium voltage gated channel, Shaw-related subfamily, member 4	99738	-1.57046	0.00105458	-1.78411	1.88208e-06
	109731_at	Maob	monoamine oxidase B	109731	-1.5713	0.000398627	-1.63754	9.90736e-09
	11464_at	Actc1	actin, alpha, cardiac	11464	-1.58213	0.00952874	-1.56641	0.00240498
	11433_at	Acp5	acid phosphatase 5, tartrate resistant	11433	-1.59805	0.0315826	-2.60627	0.00329489
	13197_at	Gadd45a	growth arrest and DNA-damage-inducible 45 alpha	13197	-1.61467	0.000597945	-1.70835	0.000539294
	11450_at	Adipoq	adiponectin, C1Q and collagen domain containing	11450	-1.61996	0.0225379	-1.83	0.061
	83436_at	Plekha2	pleckstrin homology domain-containing, family A (phosphoinositide binding specific) member 2	83436	-1.62536	0.000129044	-1.62757	8.58519e-05
	12759_at	Clu	clusterin	12759	-1.64197	0.0055565	-1.78568	5.49014e-06
	18741_at	Pitx2	paired-like homeodomain transcription factor 2	18741	-1.64391	0.000733927	-1.53939	7.90016e-06
	399568_at	BC052040	cDNA sequence BC052040	399568	-1.67561	9.87276e-05	-1.73632	2.92431e-05
	71207_at	Nudt4	nudix (nucleoside diphosphate linked moiety X)-type motif 4	71207	-1.67826	2.65256e-06	-1.64459	2.23751e-06
	14778_at	Gpx3	glutathione peroxidase 3	14778	-1.68115	0.000644899	-1.844	3.04029e-06
	80892_at	Zfhx4	zinc finger homeodomain 4	80892	-1.70709	9.84176e-05	-1.83792	4.29114e-06
	210321_at	BC048679	cDNA sequence BC048679	210321	-1.70744	0.0138508	-1.47245	0.0322245
	57264_at	Retn	resistin	57264	-1.7113	0.0164971	-2.38842	0.007226
	214425_at	Cilp	cartilage intermediate layer protein, nucleotide pyrophosphohydrolase	214425	-1.71682	0.00105458	-1.35	0.201
	15425_at	Hoxc6	homeo box C6	15425	-1.72448	3.6507e-06	-1.882	1.70063e-07
	21835_at	Thrsp	thyroid hormone responsive SPOT14 homolog (Rattus)	21835	-1.74119	0.00978765	-1.45877	0.00175583
	76933_at	Ifi27	interferon, alpha-inducible protein 27	76933	-1.74492	0.00573056	-2.12252	0.00943713
	104158_at	Ces3	carboxylesterase 3	104158	-1.7697	0.00172373	-1.89665	0.000591454
	20249_at	Scd1	stearoyl-Coenzyme A desaturase 1	20249	-1.78901	0.0183641	-1.6	0.087
	246747_at	BC054059	cDNA sequence BC054059	246747	-1.95761	0.0096235	-1.89936	0.020655
	12583_at	Cdo1	cysteine dioxygenase 1, cytosolic	12583	-2.44631	0.00406475	-2.66842	0.0365945
	18616_at	Peg3	paternally expressed 3	18616	-2.49243	0.00545981	-1.93	0.096
	14311_at	Cidec	cell death-inducing DFFA-like effector c	14311	-2.57411	0.00905484	-2.19	0.096
	18534_at	Pck1	phosphoenolpyruvate carboxykinase 1, cytosolic	18534	-2.6152	0.0153014	-2.23	0.002
	53311_at	Mybph	myosin binding protein H	53311	-2.66201	0.00240011	-2.42053	1.41106e-06
	69219_at	Ddah1	dimethylarginine dimethylaminohydrolase 1	69219	-2.91273	0.000142238	-3.12661	4.96016e-05
	50781_at	Dkk3	dickkopf homolog 3 (Xenopus laevis)	50781	-5.40123	5.27249e-07	-7.82727	7.45862e-10
	21380_at	Tbx1	T-box 1	21380	-7.26854	6.07356e-08	-11.7765	6.65661e-14
	56642_at	Ankrd2	ankyrin repeat domain 2 (stretch responsive muscle)	56642	1.61956	0.12812	2.06842	0.0262123
	29818_at	Hspb7	heat shock protein family, member 7 (cardiovascular)	29818	1.41143	0.104401	1.76978	0.00202339
	78334_at	Cdc2l6	cell division cycle 2-like 6 (CDK8-like)	78334	1.72588	0.071697	1.75695	0.00720384
	77579_at	Myh10	myosin, heavy polypeptide 10, non-muscle	77579	1.32894	0.266761	1.72467	0.0431967
	108811_at	Ccdc122	coiled-coil domain containing 122	108811	1.40241	0.16394	1.64184	0.0247406
	18263_at	Odc1	ornithine decarboxylase, structural 1	18263	1.46864	0.0988321	1.62251	0.016655
	67888_at	Tmem100	transmembrane protein 100	67888	1.44087	0.0711681	1.58205	0.00383457
	14062_at	F2r	coagulation factor II (thrombin) receptor	14062	1.30466	0.114686	1.56146	0.00595995
	15205_at	Hes1	hairy and enhancer of split 1 (Drosophila)	15205	1.27104	0.0369021	1.5429	0.0351958
	11928_at	Atp1a1	ATPase, Na+/K+ transporting, alpha 1 polypeptide	11928	1.2905	0.0629675	1.51207	0.000227151
	22710_at	Zfp52	zinc finger protein 52	22710	1.26873	0.13098	1.49836	0.0474958
	54720_at	Rcan1	regulator of calcineurin 1	54720	1.13569	0.627115	1.47849	0.040206
	67473_at	Slc47a1	solute carrier family 47, member 1	67473	1.30936	0.0507729	1.4571	0.000155625
	432940_at	BC087945	cDNA sequence BC087945	432940	1.27342	0.0456336	1.443	0.00134045
	20289_at	Scx	scleraxis	20289	1.4456	0.0740214	1.43506	0.0204035
	19317_at	Qk	quaking	19317	1.10274	0.632355	1.43269	0.0398617
	14066_at	F3	coagulation factor III	14066	1.28637	0.106098	1.42576	0.00595995
	20411_at	Sorbs1	sorbin and SH3 domain containing 1	20411	1.21091	0.105683	1.41727	0.000128897
	269951_at	Idh2	isocitrate dehydrogenase 2 (NADP+), mitochondrial	269951	1.33173	0.133246	1.40344	0.00422247
	52055_at	Rab11fip5	RAB11 family interacting protein 5 (class I)	52055	1.34518	0.0634275	1.39023	0.0201536
	214951_at	Rhbdl1	rhomboid, veinlet-like 1 (Drosophila)	214951	1.27694	0.030217	1.38639	0.033143
	94045_at	P2rx5	purinergic receptor P2X, ligand-gated ion channel, 5	94045	1.13648	0.200806	1.37784	0.00588435
	13198_at	Ddit3	DNA-damage inducible transcript 3	13198	1.21197	0.0366979	1.36809	0.01921
	17988_at	Ndrg1	N-myc downstream regulated gene 1	17988	1.25593	0.0633866	1.36784	0.00141111
	11435_at	Chrna1	cholinergic receptor, nicotinic, alpha polypeptide 1 (muscle)	11435	1.25794	0.0558182	1.36231	0.0167347
	13136_at	Cd55	CD55 antigen	13136	1.29057	0.125684	1.36087	0.0220244
	13019_at	Ctf1	cardiotrophin 1	13019	1.27752	0.0416252	1.35977	0.0177808
	16832_at	Ldhb	lactate dehydrogenase B	16832	1.25808	0.246335	1.3395	0.0376827
	72654_at	Ccdc12	coiled-coil domain containing 12	72654	1.1938	0.155099	1.3382	0.0464073
	69399_at	1700025G04Rik	RIKEN cDNA 1700025G04 gene	69399	1.27344	0.000373266	1.3374	0.000255624
	69288_at	Rhobtb1	Rho-related BTB domain containing 1	69288	1.14631	0.210153	1.33669	0.00285622
	12364_at	Casp12	caspase 12	12364	1.3187	0.239174	1.3341	0.0116239
	66270_at	1810015C04Rik	RIKEN cDNA 1810015C04 gene	66270	1.18933	0.0243981	1.33359	0.00207346
	11931_at	Atp1b1	ATPase, Na+/K+ transporting, beta 1 polypeptide	11931	1.18928	0.20919	1.33082	0.0116239
	13384_at	Mpp3	membrane protein, palmitoylated 3 (MAGUK p55 subfamily member 3)	13384	1.15313	0.327993	1.32671	0.0205683
	104718_at	Ttc7b	tetratricopeptide repeat domain 7B	104718	1.22499	0.0268806	1.32471	0.00123269
	387524_at	Znrf2	zinc and ring finger 2	387524	1.0931	0.595809	1.31881	0.0340377
	17313_at	Mgp	matrix Gla protein	17313	1.25188	0.032197	1.3053	0.00840827
	74268_at	Aven	apoptosis, caspase activation inhibitor	74268	1.1503	0.189313	1.30357	0.0313175
	277396_at	Klhl23	kelch-like 23 (Drosophila)	277396	1.29265	0.019502	1.30346	0.00314604
	99382_at	Abtb2	ankyrin repeat and BTB (POZ) domain containing 2	99382	1.21984	0.373905	1.30252	0.0274271
	98932_at	Myl9	myosin, light polypeptide 9, regulatory	98932	1.26695	0.0309701	1.30011	0.0331015
	77582_at	Leng4	leukocyte receptor cluster (LRC) member 4	77582	1.04245	0.667599	-1.30143	0.00247375
	21810_at	Tgfbi	transforming growth factor, beta induced	21810	-1.23567	0.109244	-1.30361	0.00359459
	56426_at	Pdcd10	programmed cell death 10	56426	-1.12584	0.456233	-1.3072	0.0247406
	53413_at	Exoc7	exocyst complex component 7	53413	-1.22827	0.0769762	-1.30877	0.0311007
	69581_at	Rhou	ras homolog gene family, member U	69581	-1.2782	0.13773	-1.3126	0.00944407
	59010_at	Sqrdl	sulfide quinone reductase-like (yeast)	59010	-1.2284	0.00328643	-1.31431	0.000126469
	20266_at	Scn1b	sodium channel, voltage-gated, type I, beta	20266	-1.23596	0.0340908	-1.3225	0.000480527
	56429_at	Dpt	dermatopontin	56429	-1.17521	0.0690403	-1.32732	0.016655
	98488_at	Gtf3c3	general transcription factor IIIC, polypeptide 3	98488	-1.24422	0.179174	-1.32853	0.0144079
	97998_at	Depdc6	DEP domain containing 6	97998	-1.26765	0.0139641	-1.33592	0.00262059
	20111_at	Rps6ka1	ribosomal protein S6 kinase polypeptide 1	20111	-1.12042	0.411079	-1.34474	0.0015214
	11481_at	Acvr2b	activin receptor IIB	11481	-1.22099	0.103851	-1.34517	0.0114885
	70999_at	Nat11	N-acetyltransferase 11	70999	-1.16262	0.30528	-1.34552	0.0176014
	12825_at	Col3a1	procollagen, type III, alpha 1	12825	-1.25027	0.0220301	-1.34834	0.0214843
	107239_at	AI790298	expressed sequence AI790298	107239	-1.21768	0.271508	-1.35319	0.0302181
	18451_at	P4ha1	procollagen-proline, 2-oxoglutarate 4-dioxygenase (proline 4-hydroxylase), alpha 1 polypeptide	18451	-1.29033	0.188346	-1.35869	0.0228617
	239273_at	Abcc4	ATP-binding cassette, sub-family C (CFTR/MRP), member 4	239273	-1.23416	0.0505491	-1.36223	0.0182293
	14431_at	Gamt	guanidinoacetate methyltransferase	14431	-1.16995	0.318712	-1.36519	0.00667886
	241303_at	A130092J06Rik	RIKEN cDNA A130092J06 gene	241303	-1.19971	0.11527	-1.36548	0.0377232
	15288_at	Hmbs	hydroxymethylbilane synthase	15288	-1.25415	0.117481	-1.36743	0.0298117
	14645_at	Glul	glutamate-ammonia ligase (glutamine synthetase)	14645	-1.25037	0.0184837	-1.37295	0.0370817
	52592_at	Brms1l	breast cancer metastasis-suppressor 1-like	52592	-1.17971	0.216184	-1.39511	0.00212032
	18452_at	P4ha2	procollagen-proline, 2-oxoglutarate 4-dioxygenase (proline 4-hydroxylase), alpha II polypeptide	18452	-1.23567	0.0863206	-1.39561	0.00990564
	19288_at	Ptx3	pentraxin related gene	19288	-1.10509	0.398038	-1.40438	0.0351958
	18619_at	Penk1	preproenkephalin 1	18619	-1.08394	0.594769	-1.40654	0.00823863
	66432_at	Slc7a6os	solute carrier family 7, member 6 opposite strand	66432	-1.06971	0.520049	-1.43575	0.000492774
	67712_at	Slc25a37	solute carrier family 25, member 37	67712	-1.46907	0.0922338	-1.43603	0.0296947
	19039_at	Lgals3bp	lectin, galactoside-binding, soluble, 3 binding protein	19039	-1.28021	0.0472417	-1.47134	0.0155132
	20514_at	Slc1a5	solute carrier family 1 (neutral amino acid transporter), member 5	20514	-1.38197	0.128559	-1.48388	0.0424877
	16909_at	Lmo2	LIM domain only 2	16909	-1.44132	0.150687	-1.50337	0.00201797
	16168_at	Il15	interleukin 15	16168	-1.52364	0.0806224	-1.52253	0.00444625
	20878_at	Aurka	aurora kinase A	20878	-1.31804	0.176307	-1.55585	0.00720384
	110095_at	Pygl	liver glycogen phosphorylase	110095	-1.62665	0.31474	-1.59809	0.0100709
	53614_at	Reck	reversion-inducing-cysteine-rich protein with kazal motifs	53614	-1.21714	0.423174	-1.61918	0.022481
	72401_at	Slc43a1	solute carrier family 43, member 1	72401	-1.66903	0.0988379	-1.71421	0.0243809
	20618_at	Sncg	synuclein, gamma	20618	-1.11993	0.377654	-1.96332	0.0495579
	233016_at	Blvrb	biliverdin reductase B (flavin reductase (NADPH))	233016	-1.50345	0.126474	-2.00687	0.0275393
	235135_at	Tmem45b	transmembrane protein 45b	235135	-1.73994	0.123505	-2.37554	0.047055
	20533_at	Slc4a1	solute carrier family 4 (anion exchanger), member 1	20533	-5.66742	0.198899	-7.29943	0.0310727
	13034_at	Ctse	cathepsin E	13034	-5.74695	0.186662	-9.11575	0.0336729
	57349_at	Ppbp	pro-platelet basic protein	57349	-6.24916	0.241534	-13.1993	0.0451927
	16071_at	Igk-C	immunoglobulin kappa chain, constant region	16071	-6.50947	0.0729524	-16.525	0.00404854
	12796_at	Camp	cathelicidin antimicrobial peptide	12796	-6.0131	0.167689	-26.13	0.0452411
	20201_at	S100a8	S100 calcium binding protein A8 (calgranulin A)	20201	-39.6681	0.182465	-112.825	0.0244002
	20202_at	S100a9	S100 calcium binding protein A9 (calgranulin B)	20202	-52.2747	0.135297	-132.978	0.0273453
