# Supplementary material for: The embryonic genes Dkk3, Hoxd8, Hoxd9 and Tbx1 identify muscle types in a diet-independent and fiber-type unrelated way
Source: BMC Genomics. 2010 Mar 15;11:176. doi: 10.1186/1471-2164-11-176 (PMC2847971; doi:10.1186/1471-2164-11-176)
Supplement: Additional file 4 — Primer information. Additional file 4 gives the sequences, start, end and amplicon length of the used primer pairs. [file 1471-2164-11-176-S4.XLS]

## Sheet: supplement 3
Gene	entrez	primers used for qPCR				amplicon	amplicon location		Study 1				Study 2
		forward		reverse					standard curve			PCR	standard curve			PCR
Symbol	gene	sequence	location	sequence	location	length	start	end	slope	y-intercept	R2	efficiency (%)	slope	y-intercept	R2	efficiency
Arbp	11837	GGACCCGAGAAGACCTCCTT	exon 10	GCACATCACTCAGAATTTCAATGG	exon 10-12	85	465	549	-3.261	24.891	0.991	102.6	-3.526	25.122	0.963	92.1
Canx	12330	GCAGCGACCTATGATTGACAACC	exon 9-10	GCTCCAAACCAATAGCACTGAAAGG	exon 11	170	1216	1385	-3.316	30.432	0.994	100.2	-3.283	29.142	0.984	101.7
Dkk3	50781	TCAGGAGGAAGCTACGCTCAA	exon 3	GTTCACCTCAGAGGACGTTTTAG	exon 4	136	238	373	-3.432	34.303	0.967	95.6	-3.511	31.913	0.983	92.7
Hoxd8	15437	CTGACTGTAAATCGTCCAGTGG	exon 1	GGAAGCGACTGTAGGTTTGTCT	exon 2	144	532	675	-3.234	30.446	0.983	103.8	-3.409	29.151	0.993	96.5
Hoxd9	15438	CAGCAGCAACTTGACCCAAAC	exon 1-2	TCCAGCTCTAGCGTCTGGTAT	exon 2	104	1053	1156	-3.167	30.441	0.989	106.9	-3.456	32.326	0.974	94.7
Hprt1	15452	AGCTACTGTAATGATCAGTCAACG	exon 3-4	AGAGGTCCTTTTCACCAGCA	exon 8	198	397	594	-3.432	28.613	0.978	95.6	-3.585	26.3	0.996	90.1
Myh1	17879	CTCCAGGCTGCTTTAGAGGAA	exon 33	CCTGCTCCTAATCTCAGCATCC	exon 34	207	4723	4929	-3.182	24.198	0.979	106.2	-3.304	23.737	0.991	100.8
Myh2	17882	AAGTGACTGTGAAAACAGAAGCA	exon 3	GCAGCCATTTGTAAGGGTTGAC	exon 4	222	239	460	-3.391	25.747	0.987	97.2	-3.479	24.892	0.995	93.9
Myh4	17884	AAACCACCTCAGAGTTGTGGA	exon 8	GTTCCGAAGGTTCCTGATTGC	exon 10	172	4866	5037	-3.314	20.144	0.987	100.3	-3.255	19.888	0.994	102.9
Myh7	140781	ACAACCCCTACGATTATGCGT	exon 4	ACGTCAAAGGCGCTATCCGTG	exon 4	100	1055	1154	-3.34	28.991	0.99	99.2	-3.305	25.846	0.989	100.7
Myl3	17897	CTCCAGCACATCTCCAAG	exon 4	CCTCATCTTCTGTCAGTCTC	exon 6	154	443	596	-3.238	24.904	0.949	103.6	NA
Ppargc1a	19017	CTTTCTGGGTGGATTGAAGTGGTG	exon 2	ATGTTCGCAGGCTCATTGTTGTAC	exon 2-4	78	235	312	-3.33	29.036	0.983	99.7	NA
Tbx1	21380	CTGTGGGACGAGTTCAATCAG	exon 1	TTGTCATCTACGGGCACAAAG	exon 3	149	379	527	-3.706	31.805	0.962	86.1	-3.352	28.514	0.981	98.7
Tnnc1	21924	GAGCAGAAGAATGAGTTCAAGGC	exon 2-3	TCGTCTACTTCGTCAATCATCTCC	exon 3	155	86	240	-3.317	30.708	0.966	100.2	NA
Tnni1	21952	TCCACAACACCAGAGAGATCAAGG	exon 7-8	GCATGGCATCGGCTGAGACACG	exon 8	108	470	577	-3.256	34.677	0.976	102.8	NA
Tnnt1	21955	CCCCCGAAGATTCCAGAAGG	exon 9	TGCGGTCTTTTAGTGCAATGAG	exon 10	152	208	359	-3.141	27.466	0.965	108.2	NA
													NA; expression of these genes was not analyzed
